# Supplementary material for: Biphasic tissue expression of cfa-miR-409-3p and cfa-miR-4270 during malignant transformation in canine mammary tumors: an exploratory study
Source: Front Vet Sci. 2026 Jun 23;13:1861662. doi: 10.3389/fvets.2026.1861662 (PMC13338724; doi:10.3389/fvets.2026.1861662)
Supplement: Supplementary file 1 [file Supplementary_file_1.zip]

Archive with 4 entries (3 files):
- Supplementary file 1/
- Supplementary file 1/Image_1.pdf
- Supplementary file 1/Table S1 and S2.DOCX
- Supplementary file 1/Table S3.DOCX
